# Supplementary material for: Identification and Characterization of Specific Nanobodies against Trop-2 for Tumor Targeting
Source: Int J Mol Sci. 2022 Jul 19;23(14):7942. doi: 10.3390/ijms23147942 (PMC9316174; doi:10.3390/ijms23147942)
Supplement: Supplementary file 1 [file ijms-23-07942-s001.zip]

Archive with 1 entries (1 files):
- ijms-1812682-supplementary.pdf
